# Supplementary material for: Cyber-attack method and perpetrator prediction using machine learning algorithms
Source: PeerJ Comput Sci. 2021 Apr 9;7:e475. doi: 10.7717/peerj-cs.475 (PMC8049120; doi:10.7717/peerj-cs.475)
Supplement: Supplemental Information 2 [file peerj-cs-07-475-s002.py]

import numpy as np
import pandas as pd
import matplotlib.pyplot as plt
import seaborn as sns
from sklearn.metrics import mean_squared_error
from sklearn.model_selection import cross_val_score
from collections import Counter
from IPython.core.display import display, HTML
sns.set_style('darkgrid')
dataset = pd.read_excel(".../data.xlsx")

#%%
X = dataset.drop(['AttackMethod'], axis = 1).values
y = dataset['AttackMethod'].values.reshape(-1,1)
#%%
# Splitting the dataset into the Training set and Test set
from sklearn.model_selection import train_test_split
X_train, X_test, y_train, y_test = train_test_split(X, y, test_size = 0.2, random_state = 42)
#%%
print("Shape of X_train: ",X_train.shape)
print("Shape of X_test: ", X_test.shape)
print("Shape of y_train: ",y_train.shape)
print("Shape of y_test",y_test.shape)
#%%
dataset.count()


#%%
from sklearn.model_selection import KFold
from sklearn.model_selection import cross_val_score
from sklearn.metrics import confusion_matrix, accuracy_score
k_fold = KFold(n_splits=3, shuffle=True, random_state=0)


#%%

# Logistic Regression Fitting Logistic Regression to the Training set
from sklearn.preprocessing import StandardScaler
from sklearn.pipeline import Pipeline
from sklearn.model_selection import GridSearchCV
from sklearn.linear_model import LogisticRegression
#%%
classifier_lr = LogisticRegression()
steps = [
    ('scalar', StandardScaler()),
    ('model', LogisticRegression())
]

lr_pipe = Pipeline(steps)

#%%
parameters = { 'model__C' : [1,10,100,1000,10000],
               'model__fit_intercept' : [True],
               'model__multi_class' : ['auto'],
               'model__tol' : [0.001],
               'model__solver' : ['newton-cg', 'lbfgs', 'sag', 'saga'],
               'model__n_jobs' : [-1],
               'model__max_iter' : [500],
               'model__random_state': [42] 
}
classifier_lr = GridSearchCV(lr_pipe, parameters, iid=False, cv = 3)
classifier_lr = classifier_lr.fit(X_train, y_train.ravel())

#%%

from sklearn.metrics import accuracy_score

y_pred_lr_train = classifier_lr.predict(X_train)
accuracy_lr_train = accuracy_score(y_train, y_pred_lr_train)
print("Training set: ", accuracy_lr_train)

y_pred_lr_test = classifier_lr.predict(X_test)
accuracy_lr_test = accuracy_score(y_test, y_pred_lr_test)
print("Test set: ", accuracy_lr_test)
#%%
from sklearn.metrics import confusion_matrix
sns.heatmap(confusion_matrix(y_test, y_pred_lr_test), annot=True, cmap = 'viridis', fmt='.0f')
plt.show()


#%%


#%%
from sklearn.neighbors import KNeighborsClassifier

from plotly.offline import plot


neighboors = np.arange(1,30)
train_accuracy = []
test_accuracy = []

for i, k in enumerate(neighboors):
    
    knn = KNeighborsClassifier(n_neighbors=k)
    
    knn.fit(X_train, y_train.ravel())
    train_accuracy.append(knn.score(X_train, y_train))          
    test_accuracy.append(knn.score(X_test, y_test))              


import plotly.graph_objs as go


trace1 = go.Scatter(
                    x = neighboors,
                    y = train_accuracy,
                    mode = "lines",
                    name = "train_accuracy",
                    
                    text= "train_accuracy")

trace2 = go.Scatter(
                    x = neighboors,
                    y = test_accuracy,
                    mode = "lines+markers",
                    name = "test_accuracy",
                    
                    text= "test_accuracy")
data1 = [trace1, trace2]
layout = dict(title = 'K Value vs Accuracy',
              xaxis= dict(title= 'Number of Neighboors',ticklen= 10,zeroline= True)
             )
fig = dict(data = data1, layout = layout)
plot(fig)

knn_train_accuracy = np.max(train_accuracy)
knn_test_accuracy = np.max(test_accuracy)
print("Best accuracy is {} with K = {}".format(np.max(test_accuracy), 1+test_accuracy.index(np.max(test_accuracy))))


#%%


#%%

from sklearn.svm import SVC
classifier_svm = SVC()
steps = [
    ('scalar', StandardScaler()),
    ('model', SVC())
]
svm_linear_pipe = Pipeline(steps)
#%%
parameters = { 'model__kernel' : ['linear'],
               'model__C' : [1,10,100,1000],
               'model__random_state' : [42]
}
classifier_svm_linear = GridSearchCV(svm_linear_pipe, parameters, iid=False, cv = 3)
classifier_svm_linear = classifier_svm_linear.fit(X_train, y_train.ravel())
#%%
y_pred_svm_linear_train = classifier_svm_linear.predict(X_train)
accuracy_svm_linear_train = accuracy_score(y_train, y_pred_svm_linear_train)
print("Training set: ", accuracy_svm_linear_train)

y_pred_svm_linear_test = classifier_svm_linear.predict(X_test)
accuracy_svm_linear_test = accuracy_score(y_test, y_pred_svm_linear_test)
print("Test set: ", accuracy_svm_linear_test)
#%%
from sklearn.metrics import confusion_matrix
sns.heatmap(confusion_matrix(y_test, y_pred_svm_linear_test), annot=True, cmap = 'viridis', fmt='.0f')
plt.show()


#%%

from sklearn.svm import SVC
classifier_svm_kernel = SVC()
steps = [
    ('scalar', StandardScaler()),
    ('model', SVC())
]
svm_kernel_pipe = Pipeline(steps)
#%%
parameters = { 'model__kernel' : ['rbf', 'poly', 'sigmoid'],
               'model__C' : [1,10,100],
               'model__gamma' : [0.001, 0.01, 0.1, 1, 'scale'],
               'model__random_state' : [42],
               'model__degree' : [1,2,3]
}
classifier_svm_kernel = GridSearchCV(svm_kernel_pipe, parameters, iid=False, cv = 3)
classifier_svm_kernel = classifier_svm_kernel.fit(X_train, y_train.ravel())
#%%
y_pred_svm_kernel_train = classifier_svm_kernel.predict(X_train)
accuracy_svm_kernel_train = accuracy_score(y_train, y_pred_svm_kernel_train)
print("Training set: ", accuracy_svm_kernel_train)

y_pred_svm_kernel_test = classifier_svm_kernel.predict(X_test)
accuracy_svm_kernel_test = accuracy_score(y_test, y_pred_svm_kernel_test)
print("Test set: ", accuracy_svm_kernel_test)
#%%
from sklearn.metrics import confusion_matrix
sns.heatmap(confusion_matrix(y_test, y_pred_svm_kernel_test), annot=True, cmap = 'viridis', fmt='.0f')
plt.show()


#%%

from sklearn.naive_bayes import GaussianNB
classifier_nb = GaussianNB()
classifier_nb.fit(X_train, y_train.ravel())
#%%
y_pred_nb_train = classifier_nb.predict(X_train)
accuracy_nb_train = accuracy_score(y_train, y_pred_nb_train)
print("Training set: ", accuracy_nb_train)

y_pred_nb_test = classifier_nb.predict(X_test)
accuracy_nb_test = accuracy_score(y_test, y_pred_nb_test)
print("Test set: ", accuracy_nb_test)
#%%
from sklearn.metrics import confusion_matrix
sns.heatmap(confusion_matrix(y_test, y_pred_nb_test), annot=True, cmap = 'viridis', fmt='.0f')
plt.show()


#%%


#%%

from sklearn.tree import DecisionTreeClassifier
classifier_dt = DecisionTreeClassifier()

steps = [
    ('scalar', StandardScaler()),
    ('model', DecisionTreeClassifier())
]
dt_pipe = Pipeline(steps)
#%%

parameters = [ { "model__max_depth": np.arange(1,21),
                 "model__min_samples_leaf": [1, 5, 10, 20, 50, 100],
                 "model__min_samples_split": np.arange(2, 11),
                 "model__criterion": ["gini"],
                 "model__random_state" : [42]}
            ]
classifier_dt = GridSearchCV(estimator = dt_pipe,
                           param_grid  = parameters,
                           cv = 3,
                           iid = False,
                           n_jobs = -1)
classifier_dt = classifier_dt.fit(X_train, y_train.ravel())
#%%
y_pred_dt_train = classifier_dt.predict(X_train)
accuracy_dt_train = accuracy_score(y_train, y_pred_dt_train)
print("Training set: ", accuracy_dt_train)

y_pred_dt_test = classifier_dt.predict(X_test)
accuracy_dt_test = accuracy_score(y_test, y_pred_dt_test)
print("Test set: ", accuracy_dt_test)
#%%
from sklearn.metrics import confusion_matrix
sns.heatmap(confusion_matrix(y_test, y_pred_dt_test), annot=True, cmap = 'viridis', fmt='.0f')
plt.show()


#%%

from sklearn.ensemble import RandomForestClassifier
from sklearn.model_selection import RandomizedSearchCV
classifier_rf = RandomForestClassifier()

steps = [
    ('scalar', StandardScaler()),
    ('model', RandomForestClassifier())
]
rf_pipe = Pipeline(steps)
#%%
parameters =  { "model__n_estimators": [int(x) for x in np.linspace(start = 200, stop = 1000, num = 10)],
                "model__max_features": ["auto", "sqrt"],
                "model__max_depth": np.linspace(10, 110, num = 11),
                "model__min_samples_split": [2, 5, 10],
                "model__min_samples_leaf": [1, 2, 4],
                "model__bootstrap": [True, False],
                "model__criterion": ["gini"],
                "model__random_state" : [42] }
            
classifier_rf = RandomizedSearchCV(estimator = rf_pipe,
                                  param_distributions = parameters,
                                  n_iter = 10,
                                  cv = 3,
                                  random_state=42,
                                  verbose = 3,
                                  n_jobs = -1)
classifier_rf = classifier_rf.fit(X_train, y_train.ravel())
#%%
y_pred_rf_train = classifier_rf.predict(X_train)
accuracy_rf_train = accuracy_score(y_train, y_pred_rf_train)
print("Training set: ", accuracy_rf_train)

y_pred_rf_test = classifier_rf.predict(X_test)
accuracy_rf_test = accuracy_score(y_test, y_pred_rf_test)
print("Test set: ", accuracy_rf_test)
#%%
from sklearn.metrics import confusion_matrix
sns.heatmap(confusion_matrix(y_test, y_pred_rf_test), annot=True, cmap = 'viridis', fmt='.0f')
plt.show()


#%%

from xgboost import XGBClassifier
xgb = XGBClassifier()
xgb.fit(X_train, y_train)
xgbprd = xgb.predict(X_test)

print(confusion_matrix(y_test, xgbprd ))
print(round(accuracy_score(y_test, xgbprd),2)*100)
XGB = (cross_val_score(estimator = xgb, X = X_train, y = y_train, cv = 10).mean())
XGB


#%%
models = pd.DataFrame({
                'Saldırı yöntem Modeli': ["Logistic Regression","K-Nearest Neighbors (K-NN)","Support Vector Machine (SVM - Linear) ", "Support Vector Machine (SVM - Kernel)", "Naive Bayes ", "Decision Tree Classification", "Random Forest Classification", 'XGBoost'],
                'Scor':  [ accuracy_lr_test, knn_test_accuracy, accuracy_svm_linear_test, accuracy_svm_kernel_test, accuracy_nb_test,accuracy_dt_test,accuracy_rf_test, XGB]})

models.sort_values(by='Scor', ascending=False)
models

#%%
dataset= dataset.drop(['fail1'], axis=1)
#%%
dataset1=dataset
dataset.rename(columns ={'suc':'Crime'},inplace=True)
dataset.rename(columns ={'cinsiyet':'Gender'},inplace=True)
dataset.rename(columns ={'yasarlk':'Age'},inplace=True)
dataset.rename(columns ={'gelir':'Income'},inplace=True)
dataset.rename(columns ={'meslek':'Job'},inplace=True)
dataset.rename(columns ={'medenihal':'Marital status'},inplace=True)
dataset.rename(columns ={'egitim':'Education'},inplace=True)
dataset.rename(columns ={'saldırıamacı':'Harm'},inplace=True)
dataset.rename(columns ={'saldırışekli':'Attack'},inplace=True)
dataset.rename(columns ={'saldırıyontem':'Attack Method'},inplace=True)
dataset.rename(columns ={'fail2':'Perpetrator'},inplace=True)

#%%

dataset1.corr()
sns.heatmap(dataset1.corr(),cmap='BuGn')

#%%
y_test1 =  y_pred_svm_linear_test[:].reshape(-1,1)
#%%

import matplotlib.pyplot as plt
import numpy as np
plt.figure()
colored = np.abs((y_test-y_test1))
plt.scatter(y_test, y_test1,  c=colored, cmap='Spectral')
plt.xlabel('actual values')
plt.ylabel('predicted values')
plt.title('SVM Attack Method')
plt.colorbar()
plt.show()
#%%
import matplotlib.pyplot as plt
fig = plt.figure()
ax = fig.add_axes([0,0,1,1])
langs =     ["SVML","SVMK","LR","NB " , "K-NN", "DT", "RF", 'XGBoost']
students = [0.950, 0.928 ,0.939, 0.817, 0.895, 0.922, 0.944, 0.933]

ax.bar(langs[0], students[0], color = 'r' ,width=0.3)
ax.bar(langs[1], students[1],color = 'g' ,width=0.3)
ax.bar(langs[2], students[2], color = 'b' ,width=0.3)
ax.bar(langs[3], students[3], color = 'y' ,width=0.3)
ax.bar(langs[4], students[4], color = 'c' ,width=0.3)
ax.bar(langs[5], students[5], color = 'k' ,width=0.3)
ax.bar(langs[6], students[6], color = 'm' ,width=0.3)
ax.bar(langs[7], students[7], color = 'pink',width=0.3)
ax.set_xlabel('Machine Learning Algorithm')
ax.set_title('Attack Method Prediction Model Accuracy Comparison')
ax.legend(labels=[ 'SVML = 0.95'], loc='upper center', fontsize ='x-small')


plt.show()


#%%
import matplotlib.pyplot as plt
fig = plt.figure()
ax = fig.add_axes([0,0,1,1])
langs =     ["LR","SVMK","RF","NB " ,"DT" , "K-NN","SVML" , 'XGBoost']
students = [0.654, 0.641 ,0.635, 0.620, 0.602, 0.637 , 0.641, 0.640]

ax.bar(langs[0], students[0], color = 'turquoise' ,width=0.3)
ax.bar(langs[1], students[1],color = 'gray' ,width=0.3)
ax.bar(langs[2], students[2], color = 'purple' ,width=0.3)
ax.bar(langs[3], students[3], color = 'orange' ,width=0.3)
ax.bar(langs[4], students[4], color = 'darkgreen' ,width=0.3)
ax.bar(langs[5], students[5], color = 'brown' ,width=0.3)
ax.bar(langs[6], students[6], color = 'maroon' ,width=0.3)
ax.bar(langs[7], students[7], color = 'beige',width=0.3)
ax.set_xlabel('Machine Learning Algorithm')
ax.set_title('Perpetrator Prediction Model Accuracy Comparison')


ax.legend(labels=[ 'LR = 0.654'], loc='upper center', fontsize ='x-small')


plt.show()
#%%
fig, ax = plt.subplots()
fig.set_size_inches(8, 4)
sns.countplot(x = 'Income', data = dataset1)
ax.set_xlabel('Age', fontsize=2)
ax.set_ylabel('Count', fontsize=2)
ax.set_title('Age Count Distribution', fontsize=2)
sns.despine()
#%%
region_list = Counter(dataset1['Income'])
labels = region_list.keys()
sizes = region_list.values()

f, axes = plt.subplots(1,2,figsize=(8,4))

sns.countplot(dataset['Income'], ax = axes[0], palette="Set1")
axes[0].set_xlabel('Income', fontsize=14)
axes[0].set_ylabel('Count', fontsize=14)
axes[0].yaxis.tick_left()

sns.swarmplot(x = 'Income', y = 'Attack Method', data = dataset, hue = 'Income', ax = axes[1])
axes[1].set_xlabel('Income', fontsize=1)
axes[1].set_ylabel('attack method', fontsize=1)
axes[1].yaxis.set_label_position("right")
axes[1].yaxis.tick_right()
axes[1].legend(bbox_to_anchor=(1.15, 1), loc=2, borderaxespad=0.)

plt.show()
